# Supplementary material for: Overweight worsens the metabolic presentation of type 1 diabetes mellitus in children
Source: Front Endocrinol (Lausanne). 2026 Jan 9;16:1740046. doi: 10.3389/fendo.2025.1740046 (PMC12827166; doi:10.3389/fendo.2025.1740046)
Supplement: Supplementary file 3 [file Table2.xlsx]

## Sheet: Crosstabs
Distribution of patients across BMI categories by DKA severity and sex										Distribution of patients across BMI categories by DKA severity and age
Sex				BMI status						Age groups				BMI status
				Normal	Overweight	Obese	Total							Normal	Overweight	Obese	Total
Male	DKA stage	No	Count	245a	21b	16a, b	282			0-5.99 yrs	DKA stage	No	Count	121a	6a	5a	132
			% within BMI status	0.588	0.404	0.571	0.567						% within BMI status	0.492	0.316	0.556	0.482
		Mild	Count	75a	10a	8a	93					Mild	Count	53a	2a	1a	56
			% within BMI status	0.18	0.192	0.286	0.187						% within BMI status	0.215	0.105	0.111	0.204
		Moderate	Count	57a	9a	1a	67					Moderate	Count	44a	1a	1a	46
			% within BMI status	0.137	0.173	0.036	0.135						% within BMI status	0.179	0.053	0.111	0.168
		Severe	Count	40a	12b	3a, b	55					Severe	Count	28a	10b	2a, b	40
			% within BMI status	0.096	0.231	0.107	0.111						% within BMI status	0.114	0.526	0.222	0.146
		Total	Count	417	52	28	497					Total	Count	246	19	9	274
			% within BMI status	1	1	1	1						% within BMI status	1	1	1	1
Female	DKA stage	No	Count	196a	16a	13a	225			6-11.99 yrs	DKA stage	No	Count	193a	19a	16a	228
			% within BMI status	0.575	0.41	0.5	0.554						% within BMI status	0.601	0.475	0.471	0.577
		Mild	Count	63a	6a	3a	72					Mild	Count	59a	8a	8a	75
			% within BMI status	0.185	0.154	0.115	0.177						% within BMI status	0.184	0.2	0.235	0.19
		Moderate	Count	39a	4a	4a	47					Moderate	Count	29a	4a	4a	37
			% within BMI status	0.114	0.103	0.154	0.116						% within BMI status	0.09	0.1	0.118	0.094
		Severe	Count	43a	13b	6a, b	62					Severe	Count	40a	9a	6a	55
			% within BMI status	0.126	0.333	0.231	0.153						% within BMI status	0.125	0.225	0.176	0.139
		Total	Count	341	39	26	406					Total	Count	321	40	34	395
			% within BMI status	1	1	1	1						% within BMI status	1	1	1	1
Total	DKA stage	No	Count	441a	37b	29a, b	507			12-17.99 yrs	DKA stage	No	Count	127a	12b	8a, b	147
			% within BMI status	0.582	0.407	0.537	0.561						% within BMI status	0.665	0.375	0.727	0.628
		Mild	Count	138a	16a	11a	165					Mild	Count	26a	6a	2a	34
			% within BMI status	0.182	0.176	0.204	0.183						% within BMI status	0.136	0.188	0.182	0.145
		Moderate	Count	96a	13a	5a	114					Moderate	Count	23a	8a	0a	31
			% within BMI status	0.127	0.143	0.093	0.126						% within BMI status	0.12	0.25	0	0.132
		Severe	Count	83a	25b	9a, b	117					Severe	Count	15a	6a	1a	22
			% within BMI status	0.109	0.275	0.167	0.13						% within BMI status	0.079	0.188	0.091	0.094
		Total	Count	758	91	54	903					Total	Count	191	32	11	234
			% within BMI status	1	1	1	1						% within BMI status	1	1	1	1
Each subscript letter denotes a subset of BMI categories whose column proportions do not differ significantly from each other at the ,05 level.										Total	DKA stage	No	Count	441a	37b	29a, b	507
													% within BMI status	0.582	0.407	0.537	0.561
												Mild	Count	138a	16a	11a	165
													% within BMI status	0.182	0.176	0.204	0.183
												Moderate	Count	96a	13a	5a	114
													% within BMI status	0.127	0.143	0.093	0.126
												Severe	Count	83a	25b	9a, b	117
													% within BMI status	0.109	0.275	0.167	0.13
												Total	Count	758	91	54	903
													% within BMI status	1	1	1	1
										Each subscript letter denotes a subset of BMI categories whose column proportions do not differ significantly from each other at the ,05 level.
